# Supplementary material for: Complex Probiotics Ameliorate Fecal Microbiota Transplantation-Induced IBS in Mice via Gut Microbiota and Metabolite Modulation
Source: Nutrients. 2025 Feb 26;17(5):801. doi: 10.3390/nu17050801 (PMC11902000; doi:10.3390/nu17050801)
Supplement: Supplementary file 1 [file nutrients-17-00801-s001.zip › S1.xlsx]

## Sheet: Sheet1
	Table S1 IBS Donor Patient Information
	Name	IBS Subtype	Age	Gender	Britos score	Your symptoms of abdominal pain and discomfort are	The number of days in each 10-day period that you have an episode of abdominal pain is	Your level of abdominal bloating discomfort on that day is	Your level of concern about bowel conditions1 is	The extent to which your bowel symptoms bother you in your life is	IBS-SSS
	Yue Dang	IBS-D	24	male	6	50	50	50	50	25	225
	Tengyu Jia	IBS-D	34	male	5	75	25	50	50	25	225
	Zhen Wang	IBS-D	33	male	6	75	75	50	75	50	325
