# Supplementary material for: Complex Probiotics Ameliorate Fecal Microbiota Transplantation-Induced IBS in Mice via Gut Microbiota and Metabolite Modulation
Source: Nutrients. 2025 Feb 26;17(5):801. doi: 10.3390/nu17050801 (PMC11902000; doi:10.3390/nu17050801)
Supplement: Supplementary file 1 [file nutrients-17-00801-s001.zip › S2.xlsx]

## Sheet: Sheet1
				Table S2 HE staining scoring criteria for enterocolitis
				Histological features	Score	Description
				Epithelium loss	0	None
					1	0.0-5.0%
					2	5.0-10.0%
					3	Over 10.0%
				Crypt damage	0	None
					1	0.0-10.0%
					2	10.0-20.0%
					3	Over 20.0%
				Depletion of goblet cells	0	None
					1	Mild
					2	Moderate
					3	Severe
				Infiltration of inflammatory cells	0	None
					1	Mild
					2	Moderate
					3	Severe
