# Supplementary material for: Complex Probiotics Ameliorate Fecal Microbiota Transplantation-Induced IBS in Mice via Gut Microbiota and Metabolite Modulation
Source: Nutrients. 2025 Feb 26;17(5):801. doi: 10.3390/nu17050801 (PMC11902000; doi:10.3390/nu17050801)
Supplement: Supplementary file 1 [file nutrients-17-00801-s001.zip › S3.xlsx]

## Sheet: Sheet1
				Table S3 The LC programed elution gradient for determination of SCFAs.
				Time (min)	Flow rate (mL/min)	Phase A (%)	Phase B (%)
				0	0.4	85	15
				0.5	0.4	85	15
				6.5	0.4	45	55
				7	0.4	5	95
				8	0.4	5	95
				8.25	0.4	85	15
				12	0.4	85	15
