# Supplementary material for: Complex Probiotics Ameliorate Fecal Microbiota Transplantation-Induced IBS in Mice via Gut Microbiota and Metabolite Modulation
Source: Nutrients. 2025 Feb 26;17(5):801. doi: 10.3390/nu17050801 (PMC11902000; doi:10.3390/nu17050801)
Supplement: Supplementary file 1 [file nutrients-17-00801-s001.zip › S5.xlsx]

## Sheet: Sheet1
				Table S5 Analysis of β diversity difference between groups on day 21.
				Pairs		R²		P-value
				NC vs IBS		0.84		0.001
				NC vs MIX		0.717		0.001
				IBS vs MIX		0.762		0.001
